# Supplementary material for: Monitoring the Spread of Multidrug-Resistant Escherichia coli Throughout the Broiler Production Cycle
Source: Antibiotics (Basel). 2025 Jan 10;14(1):69. doi: 10.3390/antibiotics14010069 (PMC11760847; doi:10.3390/antibiotics14010069)
Supplement: Supplementary file 1 [file antibiotics-14-00069-s001.zip]

Archive with 1 entries (1 files):
- antibiotics-3396975-supplementary.pdf
